# Supplementary material for: Lacticaseibacillus paracasei DG enhances the lactoferrin anti-SARS-CoV-2 response in Caco-2 cells
Source: Gut Microbes. 2021 Aug 7;13(1):1961970. doi: 10.1080/19490976.2021.1961970 (PMC8354669; doi:10.1080/19490976.2021.1961970)
Supplement: Supplemental Material [file KGMI_A_1961970_SM5898.zip]

Archive with 1 entries (1 files):
- Supplementary Materials and figures rev2 engl edit.docx
